# Supplementary material for: Bound Rubber as a Transferable Structural Descriptor: Connecting MD-Derived Interfacial Scaling to Continuum Reinforcement Models
Source: Polymers (Basel). 2026 Feb 26;18(5):565. doi: 10.3390/polym18050565 (PMC12986725; doi:10.3390/polym18050565)
Supplement: Supplementary file 1 [file polymers-18-00565-s001.zip]

Archive with 1 entries (1 files):
- polymers-4176250-supplementary.pdf
